# Supplementary material for: High-Level Expression of Palmitoylated MPP1 Recombinant Protein in Mammalian Cells
Source: Membranes (Basel). 2021 Sep 17;11(9):715. doi: 10.3390/membranes11090715 (PMC8470630; doi:10.3390/membranes11090715)
Supplement: Supplementary file 1 [file membranes-11-00715-s001.zip]

Archive with 1 entries (1 files):
- membranes-1368869-supplementary.pdf
